# Supplementary material for: Mesoscale Simulations of Structure Formation in Polyacrylonitrile Nascent Fibers Induced by Binary Solvent Mixture
Source: Int J Mol Sci. 2023 May 26;24(11):9312. doi: 10.3390/ijms24119312 (PMC10253059; doi:10.3390/ijms24119312)
Supplement: Supplementary file 1 [file ijms-24-09312-s001.zip]

Archive with 1 entries (1 files):
- ijms-2416354-supplementary.pdf
